# Supplementary material for: Comparison of performance of automatic recognizers for stutters in speech trained with event or interval markers
Source: Front Psychol. 2024 Feb 27;15:1155285. doi: 10.3389/fpsyg.2024.1155285 (PMC10927738; doi:10.3389/fpsyg.2024.1155285)
Supplement: Supplementary file 1 [file Table_1.XLSX]

## Sheet: Table of Contents
Descriptives of each dataset used in "Comparison of performance of automatic recognition procedures for identifying stutters in speech trained with Event or Interval markers"
Table of Contents
Dataset	Segmentation	Interval Length	Sheet Link
UCLASS	Event	None	Sheet 1
	Interval	2-sec	Sheet 2
		3-sec	Sheet 3
		4-sec	Sheet 4
KSoF	Interval	3-sec	Sheet 5
UCLASS	Interval	All	Sheet 6
Confusion matrices of each model reported in "Comparison of performance of automatic recognition procedures for identifying stutters in speech trained with Event or Interval markers"
Dataset	Segmentation	Interval Length	Sheet Link
UCLASS	Event	2-sec before	Sheet 7
		3-sec No Whisper	Sheet 8
		3-sec before	Sheet 9
		3-sec middle	Sheet 10
		4-sec before	Sheet 11
	Interval	2-sec	Sheet 12
		3-sec	Sheet 13
		3-sec No Whisper	Sheet 14
		4-sec	Sheet 15
	Interval-to-Event	3-sec	Sheet 16
	Event-to-Interval	3sec	Sheet 17
KSoF	Interval	3-sec	Sheet 18

## Sheet: Sheet 1
Dataset descriptives for UCLASS dataset using the Event-based segmentation approach
Sub-set	Type	Absolute Frequency	Relative Frequency in fold (%)	Relative Frequency in dataset (%)
Training (N=8969)	Fluent	7278	81.1462	50.7142
	Prolongation	294	3.27796	2.04864
	Part-word repetition	334	3.72394	2.32736
	Whole-Word Repetition	124	1.38254	0.864051
	Block	939	10.4694	6.5431
Validation (N=3152)	Fluent	2737	86.8338	19.0718
	Prolongation	63	1.99873	0.438994
	Part-word repetition	71	2.25254	0.494739
	Whole-Word Repetition	19	0.602792	0.132395
	Block	262	8.31218	1.82566
Test (N=2230)	Fluent	1822	81.704	12.696
	Prolongation	39	1.74888	0.271758
	Part-word repetition	64	2.86996	0.445962
	Whole-Word Repetition	30	1.34529	0.209045
	Block	275	12.3318	1.91624
Total	N/A	14351	NaN	100

## Sheet: Sheet 2
Dataset descriptives for UCLASS dataset using the Interval-based (2-sec) segmentation approach
Sub-set	Type	Absolute Frequency	Relative Frequency in fold (%)	Relative Frequency in dataset (%)
Training (N=2256)	Fluent	853	37.8103	24.3158
	Prolongation	306	13.5638	8.72292
	Part-word repetition	471	20.8777	13.4265
	Whole-Word Repetition	65	2.88121	1.85291
	Block	561	24.867	15.992
Validation (N=665)	Fluent	360	54.1353	10.2623
	Prolongation	78	11.7293	2.22349
	Part-word repetition	82	12.3308	2.33751
	Whole-Word Repetition	12	1.80451	0.342075
	Block	133	20	3.79133
Test (N=587)	Fluent	319	54.3441	9.0935
	Prolongation	58	9.88075	1.65336
	Part-word repetition	91	15.5026	2.59407
	Whole-Word Repetition	12	2.04429	0.342075
	Block	107	18.2283	3.05017
Total	N/A	3508	NaN	100

## Sheet: Sheet 3
Dataset descriptives for UCLASS dataset using the Interval-based (3-sec) segmentation approach
Sub-set	Type	Absolute Frequency	Relative Frequency in fold (%)	Relative Frequency in dataset (%)
Training (N=1967)	Fluent	684	34.7738	21.9442
	Prolongation	275	13.9807	8.82259
	Part-word repetition	496	25.2161	15.9127
	Whole-Word Repetition	29	1.47433	0.930382
	Block	483	24.5552	15.4957
Validation (N=670)	Fluent	320	47.7612	10.2663
	Prolongation	66	9.85075	2.11742
	Part-word repetition	120	17.9104	3.84986
	Whole-Word Repetition	5	0.746269	0.160411
	Block	159	23.7313	5.10106
Test (N=480)	Fluent	224	46.6667	7.1864
	Prolongation	42	8.75	1.34745
	Part-word repetition	117	24.375	3.75361
	Whole-Word Repetition	10	2.08333	0.320821
	Block	87	18.125	2.79115
Total	N/A	3117	NaN	100

## Sheet: Sheet 4
Dataset descriptives for UCLASS dataset using the Interval-based (4-sec) segmentation approach
Sub-set	Type	Absolute Frequency	Relative Frequency in fold (%)	Relative Frequency in dataset (%)
Training (N=1245)	Fluent	352	28.2731	17.4257
	Prolongation	176	14.1365	8.71287
	Part-word repetition	271	21.7671	13.4158
	Whole-Word Repetition	32	2.57028	1.58416
	Block	414	33.253	20.495
Validation (N=458)	Fluent	162	35.3712	8.0198
	Prolongation	43	9.38865	2.12871
	Part-word repetition	74	16.1572	3.66337
	Whole-Word Repetition	16	3.49345	0.792079
	Block	163	35.5895	8.06931
Test (N=317)	Fluent	91	28.7066	4.50495
	Prolongation	30	9.46372	1.48515
	Part-word repetition	77	24.2902	3.81188
	Whole-Word Repetition	8	2.52366	0.39604
	Block	111	35.0158	5.49505
Total	N/A	2020	NaN	100

## Sheet: Sheet 5
Dataset descriptives for KSoF dataset using the Interval-based (3-sec) segmentation approach
Sub-set	Type	Absolute Frequency	Relative Frequency in fold (%)	Relative Frequency in dataset (%)
Training (N=1545)	Fluent	830	53.7217	28.5518
	Prolongation	183	11.8447	6.29515
	Part-word repetition	169	10.9385	5.81355
	Whole-Word Repetition	53	3.43042	1.82319
	Block	310	20.0647	10.6639
Validation (N=662)	Fluent	444	67.0695	15.2735
	Prolongation	53	8.00604	1.82319
	Part-word repetition	38	5.74018	1.30719
	Whole-Word Repetition	23	3.47432	0.791194
	Block	104	15.71	3.57757
Test (N=700)	Fluent	264	37.7143	9.08153
	Prolongation	110	15.7143	3.78397
	Part-word repetition	132	18.8571	4.54076
	Whole-Word Repetition	18	2.57143	0.619195
	Block	176	25.1429	6.05435
Total	N/A	2907	NaN	100

## Sheet: Sheet 6
Total and relative frequencies of intervals for 2-, 3- and 4-second UCLASS Interval subsets, split by class.
Type	2-second (N = 3,508)		3-second (N = 3,117)		4-second (N = 2,020)
	Absolute	Relative (%)	Absolute	Relative (%)	Absolute	Relative (%)
Fluent	1532	43.67	1228	39.4	605	29.95
Prolongation	442	12.6	383	12.29	249	12.33
PWR	644	18.36	733	23.52	422	20.89
WWR	89	2.54	44	1.41	56	2.77
Block	801	22.83	729	23.39	688	34.06

## Sheet: Sheet7
SVM
Validation
Fluent	Prolongation	PWR	WWR	Block
1924	282	110	270	151
11	27	21	1	3
4	29	29	0	9
7	1	1	10	0
104	10	14	10	124
Test
Fluent	Prolongation	PWR	WWR	Block
1357	86	43	146	190
10	6	13	2	8
15	19	14	5	11
15	3	2	8	2
61	8	11	3	192
MLP
Test
Fluent	Prolongation	PWR	WWR	Block
1141	205	28	218	230
14	13	3	4	5
17	20	14	7	6
10	6	1	10	3
52	8	5	4	206

## Sheet: Sheet8
SVM
Validation
Fluent	Prolongation	PWR	WWR	Block
1924	279	116	272	146
11	27	21	1	3
4	28	31	0	8
7	1	3	8	0
102	10	13	12	125
Test
Fluent	Prolongation	PWR	WWR	Block
1361	81	49	144	187
12	4	13	1	9
14	20	16	4	10
18	3	3	4	2
60	8	12	4	191
MLP
Test
Fluent	Prolongation	PWR	WWR	Block
963	109	16	552	182
13	11	5	4	6
20	18	9	9	8
11	1	2	15	1
59	7	7	32	170

## Sheet: Sheet9
SVM
Validation
Fluent	Prolongation	PWR	WWR	Block
1920	267	118	281	151
11	26	22	1	3
5	26	32	0	8
7	1	3	7	1
104	8	12	13	125
Test
Fluent	Prolongation	PWR	WWR	Block
1372	89	44	132	185
11	5	13	1	9
16	19	16	3	10
16	4	2	6	2
62	7	11	2	193
MLP
Test
Fluent	Prolongation	PWR	WWR	Block
984	381	407	27	23
14	18	5	0	2
23	16	19	2	4
14	8	4	4	0
192	43	32	2	6

[truncated: 9 more sheets: Sheet10, Sheet11, Sheet12, Sheet13, Sheet14, Sheet15, Sheet16, Sheet17, Sheet18]
